# Supplementary material for: SCHENGEN receptor module drives localized ROS production and lignification in plant roots
Source: EMBO J. 2020 Mar 18;39(9):e103894. doi: 10.15252/embj.2019103894 (PMC7196915; doi:10.15252/embj.2019103894)
Supplement: Supplementary file 5 — Table EV3 [file EMBJ-39-e103894-s005.xlsx]

## Sheet: Sheet1
	Table EV3: Primers used in this study
	target genes	primer sequences (5' to 3')
	PER15	ACAACCAAGGTCTCGATCTCAC
		CAAGTTAGCAGCGTAGGATTGC
	PER49	ATCACTGACCTTGTCGCTCTC
		GTTAGCAGCGAAGGATTGTTC
	Clathrin	AGCATACACTGCGTGCAAAG
		TCGCCTGTGTCACATATCTC
