# Supplementary material for: SCHENGEN receptor module drives localized ROS production and lignification in plant roots
Source: EMBO J. 2020 Mar 18;39(9):e103894. doi: 10.15252/embj.2019103894 (PMC7196915; doi:10.15252/embj.2019103894)
Supplement: Supplementary file 6 — Movie EV1 [file EMBJ-39-e103894-s006.zip]

Archive with 5 entries (4 files):
- Fujita et al_Movie EV1.avi
- __MACOSX/
- __MACOSX/._Fujita et al_Movie EV1.avi
- Fujita et al_Legend Movie EV1.txt
- __MACOSX/._Fujita et al_Legend Movie EV1.txt
